# Supplementary material for: Prognostic relevance of caspase 8 -652 6N InsDel and Asp302His polymorphisms for breast cancer
Source: BMC Cancer. 2016 Aug 9;16:618. doi: 10.1186/s12885-016-2662-x (PMC4977759; doi:10.1186/s12885-016-2662-x)
Supplement: Additional file 2: — Anonymized clinical dataset. All variables used for haplotype and diplotype construction, Kaplan-Meier curves, log-rank tests, univariate and multivariable analyses. Ages were replaced by age ranges to maintain participant confidentiality. (XLSX 20 kb) [file 12885_2016_2662_MOESM2_ESM.xlsx]

## Sheet: MammaCA CASP8 für Publikation
-652 6N del genotype	Asp309His genotype	censor	survival/months	Age range/years	Tumor Stage	Nodal status	Grading	Tumor Type	HER2 status	ER status
Del/Del	Asp/His	dead	36	25-29	pT2-4	positive	3	ductal	positive	positive
Ins/Del	Asp/Asp	alive	111	30-34	pT1	negative	3	ductal	negative	negative
Ins/Ins	Asp/Asp	alive	102	30-34	pT1	negative	3	ductal		negative
Del/Del	Asp/Asp	dead	66	30-34	pT1	positive	2	ductal
Ins/Del	Asp/His	alive	121	30-34	pT1	positive	1	ductal	negative	positive
Ins/Del	Asp/His	alive	124	35-39	pT2-4	positive	2	others
Ins/Del	Asp/Asp	alive	154	35-39	pT1	negative	1	ductal	positive	positive
Ins/Ins	Asp/Asp	dead	84	35-39	pT1	negative	1	lobular	positive	positive
Ins/Del	Asp/Asp	alive	100	35-39	pT1	negative	2	ductal	positive	negative
Del/Del	Asp/His	alive	147	35-39	pT1	negative	1	lobular	negative	positive
Del/Del	Asp/Asp	alive	151	35-39	pT1	negative	2	ductal	negative	positive
Del/Del	Asp/His	dead	19	35-39	pT1	negative	2	ductal	negative	positive
Ins/Del	Asp/Asp	alive	136	35-39	pT1	negative	3	ductal	negative	negative
Del/Del	Asp/His	dead	29	35-39	pT2-4	positive	3	ductal	positive	negative
Ins/Del	Asp/Asp	alive	130	35-39	pT2-4	negative	2	ductal
Ins/Del	Asp/His	dead	76	40-44	pT2-4	negative	1	ductal	negative	negative
Del/Del	Asp/Asp	dead	24	40-44	pT1	negative	3	ductal	negative	negative
Del/Del	Asp/Asp	dead	71	40-44	pT2-4	negative	2	lobular	negative	negative
Del/Del	Asp/His	alive	118	40-44	pT1	negative	1	ductal	negative	positive
Ins/Del	Asp/His	alive	105	40-44	pT1	negative	3	ductal	positive	negative
Ins/Ins	Asp/Asp	alive	134	40-44	pT2-4	positive	3	ductal	positive	negative
Del/Del	Asp/Asp	alive	102	40-44	pT1	positive	3	others	positive	negative
Del/Del	Asp/Asp	dead	66	40-44	pT1	negative	1	others	negative	positive
Del/Del	Asp/Asp	alive	103	40-44	pT1	negative		ductal
Del/Del	Asp/Asp	alive	101	40-44	pT1	negative	1	ductal	negative	positive
Ins/Del	Asp/Asp	alive	123	40-44	pT2-4	positive	3	ductal	positive	negative
Ins/Del	Asp/His	dead	18	40-44	pT2-4	positive	2	lobular	negative	positive
Ins/Del	Asp/Asp	alive	129	40-44	pT2-4	negative		ductal	negative	negative
Ins/Del	Asp/Asp	alive	101	40-44	pT1	negative	3	ductal	negative
Ins/Del	Asp/Asp	dead	17	40-44	pT2-4	positive	2	others	positive	negative
Ins/Ins	Asp/Asp	alive	112	40-44	pT2-4	positive	3	ductal	negative	positive
Ins/Del	Asp/Asp	alive	128	40-44	pT1	negative		ductal	positive
Ins/Del	Asp/Asp	alive	114	40-44	pT1	negative	1	lobular	negative	positive
Ins/Del	Asp/His	dead	55	40-44	pT2-4	positive	2	lobular
Del/Del	Asp/His	dead	108	40-44	pT1	positive	2	lobular	negative	negative
Ins/Del	Asp/His	alive	128	45-49	pT1	negative	2	ductal
Ins/Del	Asp/Asp	alive	125	45-49	pT2-4	negative	3	ductal	negative	positive
Ins/Ins	Asp/Asp	alive	112	45-49	pT1	negative		ductal
Ins/Del	Asp/Asp	alive	138	45-49	pT1	negative	3	ductal	negative	negative
Ins/Del	Asp/His	alive	112	45-49	pT2-4	negative	2	lobular	negative	positive
Ins/Ins	Asp/Asp	alive	108	45-49	pT1	negative	3	ductal	negative	positive
Ins/Ins	Asp/Asp	dead	127	45-49	pT1	positive	1	lobular	negative	negative
Ins/Del	Asp/His	dead	21	45-49	pT2-4	positive	1	lobular
Del/Del	Asp/Asp	alive	109	45-49	pT2-4	positive	1	lobular	negative	positive
Ins/Del	Asp/Asp	alive	155	45-49	pT2-4	negative	3	ductal	negative	negative
Ins/Ins	Asp/Asp	alive	153	45-49	pT1	negative	1	ductal	negative	negative
Del/Del	Asp/His	dead	92	45-49	pT1	negative	1	others	negative
Ins/Del	Asp/Asp	dead	27	45-49	pT2-4	positive	2	lobular	negative	positive
Ins/Ins	Asp/Asp	dead	21	45-49	pT2-4	positive	2	lobular		negative
Ins/Del	Asp/Asp	alive	107	45-49	pT1	positive	2	ductal	negative	positive
Ins/Del	Asp/Asp	alive	114	45-49	pT2-4	negative	3	ductal
Ins/Ins	Asp/Asp	alive	108	45-49	pT1	positive	1	ductal	negative	positive
Ins/Del	Asp/His	alive	128	45-49	pT1	negative	1	lobular
Ins/Del	Asp/Asp	dead	117	45-49	pT1	positive	2	ductal	negative	negative
Ins/Del	Asp/His	dead	96	45-49	pT1	positive	2	ductal	negative	negative
Ins/Ins	Asp/Asp	alive	113	45-49	pT2-4	positive	1	lobular
Del/Del	Asp/Asp	alive	149	45-49	pT1	negative	1	ductal	negative	positive
Del/Del	Asp/Asp	alive	145	45-49	pT1	negative	2	ductal	negative	positive
Ins/Del	Asp/Asp	alive	137	45-49	pT2-4	negative	2	ductal	negative	positive
Ins/Del	Asp/His	alive	153	45-49	pT1	positive	1	lobular	negative	positive
Ins/Del	Asp/His	alive	134	45-49	pT2-4	positive	2	ductal	negative	positive
Ins/Ins	Asp/Asp	dead	20	45-49	pT2-4	positive	3	ductal
Ins/Ins	Asp/Asp	alive	126	45-49	pT2-4	positive	1	lobular	negative	positive
Ins/Ins	Asp/Asp	alive	149	50-54	pT1	negative	3	ductal	positive	negative
Ins/Ins	Asp/His	alive	127	50-54	pT1	negative		ductal	negative	positive
Ins/Del	Asp/Asp	alive	115	50-54	pT1	negative	2	ductal	negative	negative
Ins/Ins	Asp/Asp	dead	36	50-54	pT2-4	positive	1	lobular	negative	positive
Ins/Del	Asp/His	dead	47	50-54	pT2-4	positive	2	lobular	negative	positive
Ins/Ins	Asp/His	dead	74	50-54	pT1	negative	3	ductal	negative	negative
Ins/Del	Asp/Asp	alive	133	50-54	pT1	negative	2	ductal	negative	negative
Ins/Del	Asp/Asp	alive	127	50-54	pT1	negative	1	ductal	negative	positive
Ins/Del	Asp/Asp	dead	41	50-54	pT2-4	negative	3	others	negative	positive
Ins/Ins	Asp/Asp	alive	107	50-54	pT1	negative	3	ductal	negative	positive
Ins/Ins	Asp/Asp	alive	96	50-54	pT1	negative	2	others	negative	positive
Del/Del	Asp/His	dead	22	50-54	pT2-4	positive	3	others	negative	negative
Ins/Del	Asp/Asp	dead	34	50-54	pT2-4	positive	3	ductal	negative	negative
Ins/Del	Asp/Asp	dead	25	50-54	pT1	positive	2	ductal	negative	negative
Ins/Ins	Asp/Asp	alive	153	50-54	pT2-4	negative	1	ductal	negative	positive
Ins/Del	Asp/His	alive	142	50-54	pT1	negative	1	ductal	negative	positive
Ins/Ins	Asp/Asp	alive	113	50-54	pT1	negative	2	ductal	negative	negative
Ins/Del	Asp/Asp	alive	126	50-54	pT2-4	positive	2	ductal	negative	positive
Ins/Ins	Asp/Asp	alive	138	50-54	pT1	negative	2	ductal	positive	positive
Ins/Ins	Asp/Asp	alive	110	50-54	pT2-4	negative	3	ductal	negative	negative
Ins/Del	Asp/His	alive	109	50-54	pT2-4	negative	3	ductal	negative	negative
Ins/Del	Asp/Asp	alive	99	50-54	pT1	negative	1	ductal	negative	positive
Ins/Ins	Asp/Asp	dead	23	50-54	pT2-4	positive	2	ductal	negative	negative
Ins/Ins	Asp/Asp	alive	127	50-54	pT2-4	positive	2	ductal	negative	positive
Del/Del	Asp/Asp	alive	155	50-54	pT2-4	negative	2	ductal
Ins/Del	Asp/Asp	alive	121	50-54	pT2-4	negative	1	lobular	negative	positive
Ins/Del	His/His	alive	95	50-54	pT1	negative	2	ductal
Ins/Del	Asp/Asp	alive	151	50-54	pT1	positive	1	lobular	negative	positive
Ins/Del	Asp/Asp	dead	73	50-54	pT1	positive	2	lobular	negative	positive
Del/Del	Asp/His	dead	65	50-54	pT2-4	positive		lobular
Del/Del	Asp/Asp	dead	43	50-54	pT2-4	positive	3	ductal	positive	positive
Ins/Del	Asp/Asp	dead	19	50-54	pT2-4	positive	3	ductal	positive	negative
Del/Del	Asp/His	dead	41	50-54	pT1	positive	1	others	negative	positive
Del/Del	Asp/Asp	dead	37	50-54	pT2-4	positive	3	ductal	positive	positive
Del/Del	Asp/Asp	dead	17	50-54	pT2-4	positive	3	ductal	negative	negative
Ins/Del	Asp/Asp	alive	115	55-59	pT2-4	negative	3	ductal	negative	negative
Ins/Del	Asp/Asp	dead	38	55-59	pT2-4	negative	1	others	positive	negative
Ins/Del	Asp/His	dead	110	55-59	pT1	negative	1	lobular	negative	positive
Del/Del	Asp/Asp	alive	118	55-59	pT2-4	negative	1	ductal	negative	positive
Del/Del	Asp/Asp	alive	104	55-59	pT1	negative	2	lobular	negative	positive
Del/Del	Asp/Asp	dead	115	55-59	pT2-4	positive	1	ductal	negative	positive
Ins/Del	Asp/Asp	alive	102	55-59	pT1	positive	1	ductal	negative	positive
Del/Del	His/His	dead	20	55-59	pT2-4	positive	3	ductal	negative	positive
Ins/Del	Asp/His	alive	97	55-59	pT2-4	positive	2	lobular	negative	positive
Ins/Ins	Asp/Asp	alive	123	55-59	pT1	negative	1	ductal	negative	positive
Del/Del	Asp/His	alive	111	55-59	pT2-4	negative	2	ductal	negative	positive
Del/Del	Asp/Asp	alive	111	55-59	pT1	negative	1	ductal	negative	positive
Ins/Ins	Asp/Asp	dead	111	55-59	pT1	positive	1	lobular	negative	positive
Ins/Ins	Asp/Asp	alive	122	55-59	pT1	positive	3	ductal	negative	negative
Ins/Del	Asp/Asp	alive	106	55-59	pT1	negative	2	ductal
Ins/Del	Asp/Asp	alive	99	55-59	pT1	negative	1	ductal	positive	positive
Ins/Del	Asp/Asp	alive	152	55-59	pT1	positive	3	ductal	negative	positive
Ins/Del	Asp/Asp	alive	142	55-59	pT1	positive	1	ductal
Del/Del	Asp/Asp	dead	29	55-59	pT2-4	positive	3	ductal
Del/Del	Asp/His	alive	103	55-59	pT2-4	positive	3	ductal	negative	positive
Ins/Del	Asp/Asp	alive	151	55-59	pT1	negative	1	ductal	negative	positive
Ins/Ins	Asp/Asp	alive	134	55-59	pT1	negative		ductal	negative	positive
Ins/Del	Asp/Asp	dead	44	55-59	pT1	negative	2	ductal	positive	negative
Ins/Del	Asp/Asp	alive	116	60-64	pT2-4	negative		ductal
Ins/Del	Asp/Asp	alive	137	60-64	pT2-4	negative	1	others	negative	positive
Del/Del	Asp/Asp	dead	54	60-64	pT1	negative	1	lobular	negative	positive
Del/Del	Asp/Asp	dead	4	60-64	pT2-4	positive	3	ductal	negative	positive
Del/Del	Asp/Asp	alive	136	60-64	pT1	negative	2	ductal	negative	negative
Ins/Ins	Asp/Asp	alive	97	60-64	pT2-4	negative	2	ductal
Ins/Ins	Asp/Asp	dead	24	60-64	pT2-4	positive	1	lobular	negative	positive
Ins/Del	Asp/Asp	dead	53	60-64	pT2-4	positive	2	ductal	negative	positive
Ins/Ins	Asp/Asp	alive	101	60-64	pT2-4	negative	3	ductal	positive	positive
Del/Del	Asp/Asp	dead	65	60-64	pT2-4	positive	1	ductal
Ins/Del	Asp/Asp	alive	125	60-64	pT2-4	positive	2	ductal
Del/Del	Asp/Asp	alive	96	60-64	pT1	negative	2	ductal	negative	positive
Ins/Del	Asp/Asp	alive	118	60-64	pT1	negative	2	ductal	negative
Ins/Del	Asp/Asp	alive	102	60-64	pT1	negative	2	lobular	negative	positive
Ins/Del	Asp/His	dead	18	60-64	pT2-4	positive	1	lobular	negative	positive
Del/Del	Asp/His	dead	70	60-64	pT2-4	positive	2	others	positive	positive
Ins/Del	Asp/His	dead	115	60-64	pT2-4	positive	3	others	negative	positive
Del/Del	Asp/Asp	dead	8	60-64	pT1	positive	2	ductal
Del/Del	Asp/Asp	alive	120	65-69	pT2-4	negative	2	ductal	negative	positive
Ins/Del	Asp/Asp	alive	109	65-69	pT2-4	negative	2	ductal	negative	positive
Ins/Ins	Asp/Asp	alive	102	65-69	pT2-4	negative	1	ductal	negative	positive
Del/Del	Asp/His	alive	98	65-69	pT1	negative	3	others
Del/Del	Asp/Asp	alive	129	65-69	pT1	positive	2	ductal	negative	positive
Ins/Del	Asp/Asp	dead	28	65-69	pT2-4	positive	3	ductal	negative	negative
Del/Del	Asp/Asp	dead	111	65-69	pT2-4	positive	3	ductal	negative	positive
Ins/Ins	Asp/Asp	dead	16	65-69	pT2-4	positive	3	ductal	negative	negative
Del/Del	Asp/Asp	dead	137	65-69	pT1	negative	1	ductal	negative	positive
Ins/Del	Asp/Asp	alive	146	65-69	pT1	negative	1	lobular	negative
Ins/Del	Asp/Asp	alive	133	65-69	pT1	negative		others
Ins/Del	Asp/Asp	dead	83	65-69	pT2-4	positive	2	lobular
Ins/Del	Asp/His	dead	34	65-69	pT2-4	positive	3	ductal	negative	negative
Ins/Del	Asp/His	alive	102	65-69	pT2-4	positive	2	ductal	negative	positive
Ins/Del	Asp/His	alive	103	65-69	pT1	negative	2	lobular	negative	positive
Ins/Del	Asp/Asp	alive	96	65-69	pT2-4	negative	1	lobular	negative	positive
Ins/Ins	Asp/Asp	alive	147	65-69	pT1	negative	2	ductal	negative	positive
Del/Del	Asp/Asp	alive	140	65-69	pT2-4	negative	1	lobular	negative	positive
Ins/Del	Asp/His	dead	48	65-69	pT2-4	negative	1	others	negative	positive
Ins/Del	Asp/Asp	alive	144	65-69	pT2-4	negative	1	lobular	negative	positive
Ins/Ins	Asp/Asp	alive	130	65-69	pT1	negative	1	lobular	negative	positive
Ins/Ins	Asp/Asp	alive	105	65-69	pT1	negative	1	lobular	negative	positive
Ins/Del	Asp/His	alive	96	65-69	pT1	negative	2	ductal	positive	positive
Del/Del	Asp/Asp	alive	144	65-69	pT1	positive	2	ductal	positive	negative
Ins/Del	Asp/Asp	alive	152	65-69	pT1	positive	1	ductal	negative	positive
Ins/Ins	Asp/Asp	alive	98	65-69	pT1	positive	1	ductal	negative	positive
Ins/Del	Asp/Asp	alive	133	70-74	pT2-4	negative	2	ductal	negative	negative
Del/Del	Asp/His	alive	114	70-74	pT1	negative	2	ductal	negative	positive
Ins/Del	Asp/Asp	alive	112	70-74	pT1	negative	1	ductal	positive	positive
Ins/Del	Asp/His	alive	108	70-74	pT2-4	negative	2	ductal	positive	positive
Del/Del	Asp/His	alive	103	70-74	pT1	negative	1	ductal	negative	negative
Del/Del	Asp/Asp	alive	102	70-74	pT2-4	negative	1	others
Ins/Del	Asp/Asp	dead	18	70-74	pT2-4	negative	3	ductal	negative	negative
Ins/Del	Asp/Asp	dead	89	70-74	pT1	positive	3	ductal	negative	positive
Ins/Ins	Asp/Asp	alive	144	70-74	pT1	positive	3	others
Ins/Ins	Asp/Asp	alive	103	70-74	pT1	positive	2	ductal	negative	positive
Ins/Del	Asp/Asp	alive	110	70-74	pT1	negative	1	ductal	positive	negative
Ins/Del	Asp/Asp	alive	131	70-74	pT2-4	positive	1	ductal	positive	negative
Ins/Del	Asp/His	alive	121	70-74	pT1	positive	1	ductal
Del/Del	Asp/Asp	dead	26	70-74	pT1	positive	3	ductal		negative
Ins/Del	Asp/Asp	alive	149	70-74	pT1	negative	2	ductal	negative	positive
Ins/Del	Asp/Asp	alive	119	70-74	pT1	negative		ductal
Ins/Del	Asp/Asp	alive	97	70-74	pT1	negative	1	ductal
Ins/Ins	Asp/Asp	alive	136	70-74	pT2-4	negative	2	lobular	negative	positive
Del/Del	Asp/Asp	dead	65	70-74	pT2-4	negative	1	ductal	negative	positive
Ins/Del	Asp/Asp	alive	98	70-74	pT1	positive	2	ductal	negative	positive
Del/Del	Asp/His	alive	80	70-74	pT2-4	positive	3	ductal	negative	positive
Del/Del	His/His	dead	21	70-74	pT2-4	positive	3	ductal	negative	positive
Ins/Del	Asp/Asp	dead	73	75-79	pT1	negative	1	ductal	negative	negative
Ins/Del	Asp/Asp	alive	104	75-79	pT2-4	negative	1	others	negative	positive
Ins/Del	Asp/Asp	alive	143	75-79	pT1	negative	1	lobular	negative	positive
Ins/Del	Asp/Asp	alive	132	75-79	pT1	negative	2	lobular	negative	positive
Del/Del	Asp/Asp	alive	112	75-79	pT1	negative	1	others	negative	positive
Ins/Ins	Asp/Asp	alive	120	75-79	pT2-4	negative	1	lobular	negative	positive
Del/Del	Asp/Asp	dead	86	75-79	pT1	negative	1	ductal	negative	negative
Ins/Del	Asp/Asp	dead	29	75-79	pT2-4	positive	2	ductal	negative	negative
Ins/Del	Asp/Asp	alive	106	80-84	pT2-4	negative	1	ductal
Ins/Del	Asp/Asp	dead	101	80-84	pT2-4	positive	2	ductal	negative	positive
Ins/Del	Asp/Asp	dead	94	80-84	pT1	positive	3	ductal	negative	positive
Del/Del	Asp/Asp	dead	75	80-84	pT2-4	positive	2	ductal	negative	positive
Ins/Del	Asp/Asp	dead	48	80-84	pT1	negative	1	others	negative	positive
